# Supplementary material for: Boosting RSV Immunization Uptake in The Netherlands: (Expectant) Mothers and Healthcare Professionals’ Insights on Different Strategies
Source: Vaccines (Basel). 2025 Oct 14;13(10):1051. doi: 10.3390/vaccines13101051 (PMC12567916; doi:10.3390/vaccines13101051)
Supplement: Supplementary file 1 [file vaccines-13-01051-s001.zip]

Archive with 1 entries (1 files):
- vaccines-3893921-supplementary.pdf
